# Supplementary material for: The effect of changes in cardiovascular activity on corneal biomechanics and pulsation in rabbits
Source: Sci Rep. 2020 Dec 17;10:22249. doi: 10.1038/s41598-020-79219-9 (PMC7747746; doi:10.1038/s41598-020-79219-9)
Supplement: Supplementary file 1 — Supplementary Information. [file 41598_2020_79219_MOESM1_ESM.xlsx]

## Sheet: DataSet_1_Antonczyk_etal
Agnieszka Antończyk, Dominika Kubiak-Nowak, Wojciech Borawski, Zdzisław Kiełbowicz, and Monika E. Danielewska, The effect of changes in cardiovascular activity on corneal biomechanics and pulsation in rabbits
Mean values of all considered parameters for all rabbits in Group I and Group II
Rabbit No.	Group I; Group II	Parameters of arterial blood pressure and heart rate				Parameters of Color Doppler Imaging			Parameters of corneal biomechanics												Parameters of the corneal pulse signal
		HR (beats/min)	SBP (mmHg)	DBP (mmHg)	MBP (mmHg)	PSV (cm/s)	EDV (cm/s)	RI (-)	CSV-IOP (mmHg)	CCT (µm)	A1T (ms)	A2T (ms)	A1L (mm)	A2L (mm)	A1V (m/s)	A2V (m/s)	HCT (ms)	DA (mm)	PD (mm)	R (mm)	RMS (µm)	A1 (µm)	A2n (-)	A3n (-)	A4n (-)
R1_1	1	219	70	53	58	16.28	7.18	0.558	15.5	438	7.08	30.78	2.39	1.11	0.15	0	17.56	1.16	5.19	4.88	7.48181	4.18571	0.5348	0.160513	0.121264
R1_2	1	200	66	39	49	14.62	6.58	0.55	15.3	337	6.96	21.43	1.93	2.1	0.16	-0.406667	17.01	1.22	5.04	4.71	17.3597	9.99904	0.265067	0.0740515	0.0630791
R1_3	1	230	69	46	55	29.76	9.58	0.68	10.3	378	6.45	21.2	2.21	1.95	0.17	-0.41	16.48	1.25	5.19	5.22	16.5281	9.86029	0.31911	0.124817	0.0859938
R1_4	1	250	59	44	50	31.04	11.6	0.626	12.5	392	6.67	21.67	1.96	1.28	0.15	-0.43	16.86	1.27	5.2	5	16.9897	10.2288	0.282403	0.218691	0.0623081
R1_5	1	230	63	49	54	33.82	16.96	0.496	16.2	358	7.06	21.35	2.2	1.7	0.14	-0.33	16.78	1.11	4.67	4.44	6.19328	2.4038	0.471919	0.238036	0.182774
R1_6	1	216	73	45	56	28.04	11.36	0.596	16.3	333	7.38	21.05	1.95	1.78	0.12	-0.26	16.68	1.02	2.47	4.8	16.9012	9.13636	0.265806	0.0872198	0.0996157
R1_7	1	200	62	39	48	17.86	4.9	0.726	14.2	362	7.17	21.5	1.8	1.31	0.13	-0.71	17.09	1.24	3.53	5.27	10.2985	4.71518	0.377768	0.1641	0.154144
R1_8	1	250	77	51	60	28.66	13	0.546	17.7	373	7.54	21.17	1.78	1.59	0.12	-0.37	16.94	1	2.21	5.71	12.6795	7.07982	0.395384	0.127629	0.0830169
R2_1	2	142	80	71	76	13.92	6.94	0.502	8.5	369	6.6	21.79	1.81	0.8	0.18	-0.67	15.86	1.27	3.31	4.96	5.45034	2.65042	0.169513	0.041135	0.0592756
R2_2	2	155	71	55	62	25.48	9.16	0.642	8.2	335	6.57	21.96	1.83	0.72	0.18	-1.02	17.56	1.64	2.72	4.12	25.9367	13.8405	0.285023	0.0525539	0.0538181
R2_3	2	171	97	88	93	38.78	26.36	0.32	6.5	365	6.43	22.29	1.67	1.01	0.23	-1.05	16.86	1.64	2.89	4.48	10.0974	5.15574	0.131658	0.0386861	0.0532736
R2_4	2	153	94	78	87	14.12	7.74	0.454	10	358	6.68	21.69	1.82	1.48	0.17	-0.82	16.17	1.48	2.68	4.74	11.7207	5.10337	0.139417	0.0701259	0.0267338
R2_5	2	146	83	73	79	25.3	14.98	0.406	11.3	352	6.79	21.8	1.8	0.84	0.15	-0.79	17.17	1.39	3.39	4.42	8.80109	4.04734	0.195102	0.0272807	0.023825
R2_6	2	126	88	68	76	11.9	4.6	0.612	7.7	357	6.55	22.03	1.82	1.38	0.2	-0.99	17.09	1.55	2.68	4.34	23.5567	14.0667	0.230035	0.0752538	0.0103699
R2_7	2	150	82	59	68	16.72	8.14	0.51	11.7	322	6.83	21.55	1.83	1.45	0.15	-0.83	17.41	1.47	2.45	4.52	17.2753	9.70246	0.129944	0.0422492	0.0300171
R2_8	2	153	96	70	80	23.12	12.96	0.438	12	401	6.88	21.62	1.85	1.32	0.14	-0.75	17.04	1.2	4.41	4.58	12.0524	7.4413	0.191556	0.0500127	0.030668
R2_9	2	153	99	72	83	36.5	18.94	0.48	11.8	391	6.86	21.25	1.97	1.92	0.15	-0.55	16.79	1.32	4.36	4.55	10.7873	4.20021	0.242583	0.116337	0.0674781

## Sheet: DataSet_2_Antonczyk_etal
Mean values of heart rate (HR), systolic (SBP), diastolic (DBP) and mean arterial blood pressure (MBP) at different time points for all rabbits in Group I and Group II.
Rabbit No.	Group I; Group II	Time (min)	HR (beats/min)	SBP (mmHg)	DBP (mmHg)	MBP (mmHg)
R1_1	1	0	216	66	42	51
R1_2	1	0	240	57	39	46
R1_3	1	0	250	74	50	59
R1_4	1	0	250	57	41	48
R1_5	1	0	250	76	53	58
R1_6	1	0	248	56	50	53
R1_7	1	0	200	67	42	51
R1_8	1	0	250	75	49	60
R1_1	1	20	216	66	42	51
R1_2	1	20	233	57	39	47
R1_3	1	20	250	71	43	54
R1_4	1	20	250	59	44	50
R1_5	1	20	230	63	49	54
R1_6	1	20	241	76	49	59
R1_7	1	20	204	66	44	52
R1_8	1	20	250	84	56	67
R1_1	1	40	219	70	53	58
R1_2	1	40	200	66	39	49
R1_3	1	40	230	69	46	55
R1_4	1	40	228	56	55	55
R1_5	1	40	222	58	43	48
R1_6	1	40	216	73	45	56
R1_7	1	40	200	62	39	48
R1_8	1	40	250	77	51	60
R2_1	2	0	162	98	85	92
R2_2	2	0	157	71	54	61
R2_3	2	0	176	100	91	97
R2_4	2	0	147	95	80	88
R2_5	2	0	142	90	80	85
R2_6	2	0	133	90	68	77
R2_7	2	0	151	83	62	70
R2_8	2	0	153	89	84	87
R2_9	2	0	150	108	81	93
R2_1	2	20	164	89	78	84
R2_2	2	20	155	71	55	62
R2_3	2	20	171	97	88	93
R2_4	2	20	148	95	81	89
R2_5	2	20	149	90	77	84
R2_6	2	20	126	88	68	76
R2_7	2	20	146	84	62	71
R2_8	2	20	162	86	72	79
R2_9	2	20	153	99	72	83
R2_1	2	40	142	80	71	76
R2_2	2	40	142	70	54	62
R2_3	2	40	157	91	83	88
R2_4	2	40	153	94	78	87
R2_5	2	40	146	83	73	79
R2_6	2	40	126	88	66	73
R2_7	2	40	150	82	59	68
R2_8	2	40	153	96	70	80
R2_9	2	40	164	89	65	75
